# Supplementary material for: Increasing cellular fitness and product yields in Pseudomonas putida through an engineered phosphoketolase shunt
Source: Microb Cell Fact. 2023 Jan 19;22:14. doi: 10.1186/s12934-022-02015-9 (PMC9850600; doi:10.1186/s12934-022-02015-9)
Supplement: Supplementary file 1 — Additional file 1: Raw data of growth and production experiments in the present study. [file 12934_2022_2015_MOESM1_ESM.xlsx]

## Sheet: Glycerol (Growth) 
	Cell density (OD600)
	Average
		0	6	12	24	30	36	48	54	60	72	(Time in Hours)
	KT2440 ΔglpR + pSEVAb83 - Empty	0.1	0.12	0.12	0.206667	0.353333	0.94	3.5	4.4	3.96667	3.76667
	KT2440 ΔglpR + pSEVAb83 - Xfpk B.breve	0.1	0.1	0.1	0.1	0.16	0.52	4.17667	6.6	6.53333	6.56667
	Standard deviation
		0	6	12	24	30	36	48	54	60	72	(Time in Hours)
	KT2440 ΔglpR + pSEVAb83 - Empty	1.69967e-17	0	0	0.046188	0.011547	0.04	0.121244	0.1	0.251661	0.251661
	KT2440 ΔglpR + pSEVAb83 - Xfpk B.breve	1.69967e-17	1.69967e-17	1.69967e-17	1.69967e-17	0	0.034641	0.161658	0.264575	0.11547	0.152753
	Glycerol consumption (g/L)
	Average
		0	6	12	24	30	36	48	54	60	72	(Time in Hours)
	KT2440 ΔglpR + pSEVAb83 - Empty	19.9671	16.84	17.336	16.7989	16.5506	14.296	11.3594	9.69831	10.5095	12.0413
	KT2440 ΔglpR + pSEVAb83 - Xfpk B.breve	17.1768	17.0722	17.8001	18.1244	16.6742	15.7368	12.6244	9.63513	10.4834	10.8365
	Standard deviation
		0	6	12	24	30	36	48	54	60	72	(Time in Hours)
	KT2440 ΔglpR + pSEVAb83 - Empty	0.880908	1.2092	0.435754	0.435754	0.534745	1.61985	0.884293	1.50013	0.98738	0.0258015
	KT2440 ΔglpR + pSEVAb83 - Xfpk B.breve	1.05412	0.552642	1.05168	1.08113	1.19995	1.34128	0.735366	0.081674	0.121348	0.719838

## Sheet: Xylose (Growth)
	Cell density (OD600)
	Average
		0	12	24	36	48	60	72	84	96	108	120	168	192	216	240	(Time in Hours)
	KT2440 Δgcd : XylABE	0.08	0.1	0.16	0.2	0.246667	0.286667	0.38	0.48	0.626667	0.773333	1.01333	3.01333	5.33333	5.73333	5.73333
	KT2440 Δgcd :XylABE-Xfpk	0.0866667	0.08	0.14	0.2	0.3	0.533333	0.98	1.86667	3.56667	5.53333	6.63333	6.73333	6.8	7.23333	7.46667
	St.dev	0	12	24	36	48	60	72	84	96	108	120	168	192	216	240	(Time in Hours)
	KT2440 Δgcd : XylABE	0	1.69967e-17	0	3.39935e-17	0.011547	0.011547	0.02	0.02	0.0305505	0.0503322	0.064291	0.234379	0.251661	0.251661	0.251661
	KT2440 Δgcd :XylABE-Xfpk	0.011547	0	0	3.39935e-17	0	0.0416333	0.052915	0.140475	0.152753	0.321455	0.152753	0.152753	0.173205	0.152753	0.152753
	Xylose consumption (g/L)
	Average
		0	12	24	36	48	60	72	84	96	108	120	168	192	216	240	(Time in Hours)
	KT2440 Δgcd : XylABE	16.5061	16.1624	17.0007	16.3583	16.0567	16.1292	17.5214	15.885	14.6897	15.128	12.8573	11.3629	6.09479	6.2853	7.59536
	KT2440 Δgcd :XylABE-Xfpk	15.7554	15.9277	17.2748	16.0805	14.3871	15.8713	16.1062	15.5515	14.1186	9.09067	8.12263	8.93589	9.99549	9.50242	11.0747
	Standard deviation
		0	12	24	36	48	60	72	84	96	108	120	168	192	216	240	(Time in Hours)
	KT2440 Δgcd : XylABE	0.910169	1.71165	0.337861	0.776121	0.485693	0.897352	0.515551	1.04016	2.06882	0.334174	0.192685	1.01941	1.28298	0.974359	0.363828
	KT2440 Δgcd :XylABE-Xfpk	0.462242	0.661023	0.869896	0.381782	1.23223	1.67299	0.569715	0.526115	1.33156	1.96388	1.33156	0.971844	0.467178	0.772915	0.373337

## Sheet: Flaviolin Production
	Glycerol									Xylose
		OD	A340	N340	Δglycerol	N340/Δglycerol			Strain		OD	N340	N340	Δxylose	N340/Δxylose
KT2440 ΔglpR no Xfpk #1		4.8	1.0385	0.216354	107.616	0.00201043			KT2440 Δgcd: XylABE #1		0.1	0.856	8.56	97.6071	0.0876985
KT2440 ΔglpR no Xfpk #2		5	1.1015	0.2203	113.62	0.00193892			KT2440 Δgcd: XylABE #2		0.1	0.767	7.67	98.0925	0.0781915
KT2440 ΔglpR no Xfpk #3		5.4	1.11675	0.206806	113.313	0.00182508			KT2440 Δgcd: XylABE #3		0.1	0.794	7.94	104.533	0.0759571
KT2440 ΔglpR + Xfpk #1		4	1.02825	0.257062	95.4638	0.00269277			KT2440 Δgcd: XylABE-Xfpk #1		0.1	1.009	10.09	67.6797	0.149085
KT2440 ΔglpR + Xfpk #2		4	1.0075	0.251875	94.9581	0.00265249			KT2440 Δgcd: XylABE-Xfpk #2		0.1	0.992	9.92	103.005	0.0963056
KT2440 ΔglpR + Xfpk #3		4.2	1.07125	0.25506	96.0759	0.00265477			KT2440 Δgcd: XylABE-Xfpk #3		0.1	0.908	9.08	78.2551	0.116031
Yield		Average	St.dev						Yield		Average	St.dev
KT2440 ΔglpR no Xfpk		0.00192481	9.34743e-05						KT2440 Δgcd: XylABE		0.0806157	0.0062348
KT2440 ΔglpR + Xfpk		0.00266668	2.263e-05						KT2440 Δgcd: XylABE-Xfpk		0.120474	0.0266685

## Sheet: Mevalonate Production
	Glycerol	Glycerol (mM)			Mevalonate (mM)	Yield (mM/mM)			Xylose	Xylose (mM)			Mevalonate (mM)	Yield (mM/mM)
		t=Start	t=End	Δglycerol				Strain		t=Start	t=End	Δxylose
KT2440 ΔglpR no Xfpk #1		229.161	148.672	80.489	0.808327	0.0100427		KT2440 Δgcd: XylABE #1		95.1507	38.7913	56.3594	0.955	0.0169448
KT2440 ΔglpR no Xfpk #2		228.776	151.1	77.6761	0.965025	0.0124237		KT2440 Δgcd: XylABE #2		99.0306	38.8758	60.1548	1.155	0.0192005
KT2440 ΔglpR no Xfpk #3		226.513	148.227	78.2859	0.823327	0.0105169		KT2440 Δgcd: XylABE #3		86.5622	42.2585	44.3037	1.265	0.0285529
KT2440 ΔglpR + Xfpk #1		204.635	149.992	54.6424	0.843143	0.0154302		KT2440 Δgcd: XylABE-Xfpk #1		84.5889	46.5333	38.0556	1.86	0.0488759
KT2440 ΔglpR + Xfpk #2		202.202	147.503	54.6992	0.761975	0.0139303		KT2440 Δgcd: XylABE-Xfpk #2		84.0216	47.5817	36.4399	1.95	0.0535128
KT2440 ΔglpR + Xfpk #3		203.22	148.006	55.2141	0.83513	0.0151253		KT2440 Δgcd: XylABE-Xfpk #3		89.0092	41.8008	47.2084	1.121	0.0237458
Yield		Average	St.dev						Yield		Average	St.dev
KT2440 ΔglpR no Xfpk		0.0109944	0.00126029						KT2440 Δgcd: XylABE		0.0215661	0.00615498
KT2440 ΔglpR + Xfpk		0.0148286	0.000792745						KT2440 Δgcd: XylABE-Xfpk		0.0420448	0.0160161
